# Supplementary material for: A Split-Marker System for CRISPR-Cas9 Genome Editing in Methylotrophic Yeasts
Source: Int J Mol Sci. 2023 May 3;24(9):8173. doi: 10.3390/ijms24098173 (PMC10179152; doi:10.3390/ijms24098173)
Supplement: Supplementary file 1 [file ijms-24-08173-s001.zip]

Archive with 1 entries (1 files):
- ijms-2364300-supplementary.pdf
